# Supplementary material for: High-Performance, Easy-to-Fabricate, Nanocomposite Heater for Life Sciences and Biomedical Applications
Source: Polymers (Basel). 2024 Apr 20;16(8):1164. doi: 10.3390/polym16081164 (PMC11055136; doi:10.3390/polym16081164)
Supplement: Supplementary file 1 [file polymers-16-01164-s001.zip]

Archive with 1 entries (1 files):
- polymers-2807005-supplementary.pdf
